# Supplementary material for: Linking Dietary Patterns to Autism Severity and Developmental Outcomes: A Correlational Study Using Food Frequency Questionnaires; The Childhood Autism Rating Scale, Second Edition; And Developmental Profile 3
Source: Biomedicines. 2025 May 12;13(5):1178. doi: 10.3390/biomedicines13051178 (PMC12108826; doi:10.3390/biomedicines13051178)
Supplement: Supplementary file 1 [file biomedicines-13-01178-s001.zip]

Archive with 1 entries (1 files):
- biomedicines-3592940-supplementary.xlsx
