# Supplementary material for: Linking Dietary Patterns to Autism Severity and Developmental Outcomes: A Correlational Study Using Food Frequency Questionnaires; The Childhood Autism Rating Scale, Second Edition; And Developmental Profile 3
Source: Biomedicines. 2025 May 12;13(5):1178. doi: 10.3390/biomedicines13051178 (PMC12108826; doi:10.3390/biomedicines13051178)
Supplement: Supplementary file 1 [file biomedicines-13-01178-s001.zip › biomedicines-3592940-supplementary.xlsx]

## Sheet: Combined
code	years	gender (1=male)	FFQ_grains	FFQ_veg	FFQ_fruits	FFQ_milk	FFQ_dairy	FFQ_meat	FFQ_fish	FFQ_legumes	FFQ_eggs	CARS_SCORE	CARS_GRADE	DP3_Physical_development	DP3_Adaptive_behaviour	DP3_Social_emotional	DP3_Cognitive_scale	DP3_Communication	DP3_TOTAL_AVG	DP3_cat_Physical_development	DP3_cat_Adaptive_behaviour	DP3_cat_Social_emotional	DP3_cat_Cognitive_scale	DP3_cat_Communication
A01062015M027	8.5	1	4	6	6	6	6	6	1	1	2	36.5	1	83	92	69	79	76	80	1	2	0	1	1
A01062015M032	8.58	1	6	6	6	1	1	5	1	1	1	53.5	2	57	58	44	42	58	52	0	0	0	0	0
A02032018M005	5.92	1	6	6	0	0	1	3	0	2	0	44	2	82	73	69	59	68	70	1	1	0	0	0
A02052018M016	5.67	1	3	5	6	3	2	6	1	0	0	40	2	72	73	75	82	79	76	1	1	1	1	1
A02072014М049	9.92	1	6	6	5	0	6	6	1	2	6	39	2	99	89	82	81	72	85	2	2	1	1	1
A02082015M023	8.33	1	6	0	4	6	5	5	1	0	1	36	1	100	92	71	81	82	85	2	2	1	1	1
A02082016М068	7.83	1	6	0	1	1	6	0	0	0	6	42.5	2	88	81	78	66	68	76	2	1	1	0	0
A02122019M009	3.83	1	3	6	6	1	5	6	2	3	1	33.5	1	122	103	81	123	89	104	3	2	1	3	2
A03052020F034	4.08	2	6	6	6	4	2	2	2	2	6	37.5	2	121	100	91	107	73	98	3	2	2	2	1
A04072020М062	3.92	1	6	0	6	3	3	3	0	0	0	46.5	2	86	87	65	59	62	72	2	2	0	0	0
A04092018М065	5.75	1	6	6	0	6	0	6	0	2	3	47.5	2	72	69	51	50	53	59	1	0	0	0	0
A04102019M013	4.25	1	6	6	6	6	0	6	1	3	2	47.5	2	98	79	69	73	68	77	2	1	0	1	0
A04122018M059	5.33	1	6	6	6	0	5	6	0	1	3	33.5	1	92	87	84	93	77	87	2	2	1	2	1
A06072015M025	8.42	1	6	6	6	0	2	6	0	2	2	46	2	89	85	61	69	60	73	2	2	0	0	0
A06082021M003	2.08	1	5	6	6	0	0	6	1	1	2	30.5	1	104	86	78	102	68	88	2	2	1	2	0
A06112014М053	9.42	1	6	5	6	3	0	5	0	4	0	38.5	2	68	60	58	68	75	66	0	0	0	0	1
A07122017М047	6.42	1	6	6	6	0	0	6	1	1	1	39.5	2	80	85	79	65	76	77	1	2	1	0	1
A08092015M029	8.25	1	6	6	6	0	2	2	2	3	0	49	2	77	81	52	49	58	63	1	1	0	0	0
A08112019F031	4.25	2	6	0	0	2	3	4	0	0	2	47	2	95	71	61	61	17	61	2	1	0	0	0
A10092013M034	10.25	1	2	5	0	0	0	5	2	0	4	36	1	92	70	60	93	73	78	2	1	0	2	1
A10092017F028	6.25	2	6	0	0	6	6	0	0	0	2	38.5	2	101	97	81	98	86	93	2	2	1	2	2
A11122018М069	5.42	1	6	0	0	0	0	5	2	3	1	50	2	83	83	65	75	66	74	1	1	0	1	0
A11122018М070	5.42	1	6	0	0	0	0	5	2	3	0	49	2	84	85	65	71	59	73	1	2	0	1	0
A12022019M006	4.67	1	6	6	6	6	6	6	1	2	3	43	2	88	90	78	69	72	79	2	2	1	0	1
A12112016F033	7.42	2	6	6	5	6	6	6	1	1	1	51.5	2	51	44	21	42	43	40	0	0	0	0	0
A14032018М054	6.08	1	6	2	6	0	3	5	1	1	1	41.5	2	78	78	47	56	51	62	1	1	0	0	0
A14062018М050	5.83	1	6	6	6	0	0	6	2	0	0	41.5	2	82	71	73	82	81	78	1	1	1	1	1
A15012016F030	8	2	6	6	6	0	0	4	0	0	0	41	2	109	78	82	81	75	85	2	1	1	1	1
A15022016М051	8.17	1	4	6	3	5	5	5	0	3	3	35	1	63	48	46	44	58	52	0	0	0	0	0
A15102015M031	8.08	1	5	6	6	0	0	5	1	1	2	44.5	2	89	77	61	73	64	73	2	1	0	1	0
A17052013M021	10.58	1	6	6	6	2	6	2	0	2	3	40.5	2	83	81	73	45	61	69	1	1	1	0	0
A17062019М043	5	1	5	2	2	2	3	2	0	1	0	39.5	2	83	84	69	69	65	74	1	1	0	0	0
A17082013M026	10.33	1	6	2	3	6	3	3	2	2	2	42.5	2	75	101	80	56	77	78	1	2	1	0	1
A18012018M035	6.08	1	3	2	6	0	0	2	0	1	0	31.5	1	103	91	104	97	94	98	2	2	2	2	2
A18072019M042	4.67	1	6	3	6	6	4	3	0	1	2	47	2	88	88	81	72	76	81	2	2	1	1	1
A19042019M045	5.08	1	3	3	0	0	0	5	2	5	0	43	2	83	81	72	97	69	80	1	1	1	2	0
A19062017М011	6.33	1	2	4	6	3	1	2	0	2	0	41	2	97	104	77	94	96	94	2	2	1	2	2
A19112012М057	11.58	1	3	4	3	5	4	4	0	3	1	41	2	20	47	61	-33	6	20	0	0	0	0	0
A20092016М067	7.67	1	6	0	6	0	3	6	0	1	0	34	1	48	45	49	19	38	40	0	0	0	0	0
A21072017М048	6.83	1	6	0	2	0	0	6	0	0	0	46	2	29	82	66	65	66	62	0	1	0	0	0
A23012016М033	7.92	1	6	6	6	0	0	6	0	0	1	55.5	2	77	73	68	63	66	69	1	1	0	0	0
A23102016М040	7.42	1	6	0	6	6	6	2	0	0	4	39	2	78	55	58	33	38	52	1	0	0	0	0
A24092013F024	10.17	2	6	6	3	6	3	4	0	2	6	39	2	68	62	58	57	60	61	0	0	0	0	0
A25082017M037	6.58	1	5	6	5	5	6	5	2	2	0	38.5	2	46	77	79	75	86	73	0	1	1	1	2
A25092020M061	3.58	1	6	0	0	6	0	0	0	0	0	41.5	2	95	73	67	58	67	72	2	1	0	0	0
A25122016F029	6.92	2	6	2	1	2	4	4	6	6	6	50	2	73	61	69	39	18	52	1	0	0	0	0
A25122016М041	7.25	1	6	0	3	0	6	6	0	2	0	42.5	2	57	27	27	15	25	30	0	0	0	0	0
A26072016М044	7.92	1	6	0	0	0	0	6	0	0	0	40.5	2	61	75	68	66	75	69	0	1	0	0	1
A27022020М058	4.08	1	6	6	6	3	6	3	0	2	6	40	2	80	79	73	76	73	76	1	1	1	1	1
